# Supplementary material for: Assessment of network module identification across complex diseases
Source: Nat Methods. 2019 Aug 30;16(9):843–52. doi: 10.1038/s41592-019-0509-5 (PMC6719725; doi:10.1038/s41592-019-0509-5)
Supplement: Supplementary file 17 — Challenge scores of methods in the leaderboard and final round. The table shows the challenge scores of all methods both for the leaderboard and final rounds. [file 41592_2019_509_MOESM4_ESM.xlsx]

## Sheet: Sub-challenge 1
	Supplementary Table 3: Challenge score of methods in the final and leaderboard rounds
	Challenge score (number of trait-associated modules) obtained by teams in the final and leaderboard rounds, both overall (left) and for each individual network (right).
	This sheet shows the results for Sub-challenge 1 (see the other sheet for Sub-challenge 2)
			Final	Leaderboard	Final						Leaderboard
	Method	Team	Overall	Overall	1_ppi	2_ppi	3_signal	4_coexpr	5_cancer	6_homology	1_ppi	2_ppi	3_signal	4_coexpr	5_cancer	6_homology
	K1	Team Tusk	60	69	16	13	9	12	5	5	14	13	11	17	5	9
	M1	Aleph	60	38	19	11	5	14	7	4	11	5	8	10	0	4
	R1	Causality	58	64	20	7	9	11	5	6	20	9	9	13	7	6
	M2	PureMichigan	56	54	10	13	3	11	8	11	13	12	6	9	7	7
	L1	teamDMIS	55	52	16	9	5	7	7	11	16	9	5	9	6	7
	H1	ShanHeLab	50	56	11	8	6	14	2	9	17	9	9	10	5	6
	H2	Tsurumi-Ono	50	60	13	7	6	18	3	3	12	13	8	11	5	11
	K2	Tianle Ma	48	30	10	6	5	11	5	11	5	8	2	7	3	5
	M3	Luminy_Multiplex	48	48	11	10	5	9	6	7	10	8	9	12	5	4
	E1	Suresh Thiagarajan	46	55	12	8	4	14	3	5	12	6	10	12	8	7
	K3	SIMnet	46	23	10	12	2	13	5	4	6	7	3	4	2	1
	M4	QUT_EECS_clustering	44	52	11	10	7	12	2	2	13	9	7	9	5	9
	R2	js1	44	48	12	9	5	11	3	4	19	7	7	10	3	2
	R3	TripleAHC	43	51	13	11	7	7	4	1	16	8	6	8	7	6
	K4	BIG-S2-Disease-Modularity	42	44	3	4	4	17	8	6	8	8	6	12	5	5
	M5	Resham	42	46	12	3	7	15	5	0	9	10	8	10	3	6
	E2	DiseaseNet	41	51	11	6	6	13	2	3	12	10	6	13	2	8
	H3	OmicsEngineering	40	60	12	7	5	9	1	6	20	9	7	13	5	6
	M6	Mikhail Zaslavskiy	40	59	9	6	3	13	3	6	15	9	9	12	6	8
	M7	hackvirus	40	50	8	9	3	11	6	3	9	12	8	9	6	6
	R4	GELSA	40	30	7	13	6	8	1	5	8	7	3	8	1	3
	R5	team	39	31	16	6	4	8	2	3	10	6	4	7	2	2
	M8	ModCSA	38	29	14	7	1	11	2	3	14	3	2	5	1	4
	R6	Joerg Menche	38	33	12	4	3	12	3	4	9	4	9	5	3	3
	H4	Korkinlab WPI	37	62	9	9	3	7	5	4	13	10	12	15	4	8
	K5	Vivek Jayaswal	37	25	6	6	5	9	4	7	7	5	2	5	3	3
	M9	Matthieu Vignes	37	33	11	6	8	11	0	1	7	7	6	9	0	4
	O1	Sean Lang-Brown	36	27	12	5	5	8	3	3	14	3	5	3	0	2
	R7	Computational Biology - LCSB	36	52	10	2	8	8	4	4	15	11	8	7	5	6
	R8	TeamCS	36	26	9	4	4	11	2	6	4	2	7	6	4	3
	M10	EvolvedCommunities	33	22	6	9	5	8	2	3	3	5	4	6	1	3
	O2	MNR	33	34	9	11	2	4	5	2	8	11	3	6	2	4
	H5	csbio_iitm	31	53	4	7	6	11	0	3	15	9	7	9	5	8
	L2	Phil Rennert	31	48	7	7	5	8	2	2	17	8	5	12	4	2
	K6	blue_genes	30	42	8	7	2	4	5	4	9	7	9	3	7	7
	L3	AlgoKIT	30	34	7	2	6	9	1	5	11	2	5	7	5	4
	R9	Zhenhua	28	28	9	5	5	3	2	4	11	3	7	4	1	2
	E3	cardinal	24	36	8	4	5	3	3	1	9	5	8	8	3	3
	R10	Stanley Cai	20	15	1	9	2	4	3	1	2	4	1	2	2	4
	H6	Nextmr Medical Physics	19	8	6	2	1	4	2	4	2	1	1	0	2	2
	H7	Hongyan Ren	14	17	4	4	0	2	1	3	4	1	4	0	1	7
	O3	Matt Maciejewski	12	15	6	2	1	1	1	1	4	0	1	1	4	5

## Sheet: Sub-challenge 2
	Supplementary Table 3: Challenge score of methods in the final and leaderboard rounds
	Challenge score (number of trait-associated modules) obtained by teams in the final and leaderboard rounds.
	Performance of the top-performing method from Sub-challenge 1 (Team Tusk) is shown for each of the six networks (highlighted).
	This sheet shows the results for Sub-challenge 2 (see the other sheet for Sub-challenge 1)
		Final	Leaderboard
	Team	Overall	Overall
	Tsurumi-Ono	21	13
	Luminy_Multiplex	20	16
	ShanHeLab	20	19
	Team Tusk (4_coexpr)	19	NA
	OmicsEngineering	18	21
	Team Tusk	18	20
	Team Tusk (2_ppi)	18	NA
	Mikhail Zaslavskiy	17	19
	Team Tusk (1_ppi)	17	NA
	teamDMIS	17	16
	Computational Biology - LCSB	15	19
	PureMichigan	15	20
	TripleAHC	15	19
	csbio_iitm	14	17
	Emilie Ramsahai	13	14
	Phil Rennert	13	10
	Dianbo Liu	12	12
	Tianle Ma	12	19
	Aleph	11	11
	Causality	10	20
	Team Tusk (3_signal)	10	NA
	Korkinlab WPI	9	16
	QUT_EECS_clustering	9	12
	hackvirus	9	3
	Stanley Cai	7	2
	Vivek Jayaswal	7	7
	EvolvedCommunities	6	4
	Team Tusk (5_cancer)	6	NA
	Team Tusk (6_homology)	6	NA
	GELSA	5	6
	Sean Lang-Brown	4	2
	team	4	5
	BIG-S2-Disease-Modularity	3	5
	Florian Klimm	3	3
	Joerg Menche	3	6
	Matthieu Vignes	3	3
	Suresh Thiagarajan	3	14
	TeamCS	3	1
	Matt Maciejewski	2	1
